# Supplementary material for: Diagnostic Accuracy of p16 Immunohistochemistry as a Marker of High-Risk HPV in Invasive Laryngeal Squamous Cell Carcinoma: A Systematic Review
Source: Medicina (Kaunas). 2026 Jul 16;62(7):1372. doi: 10.3390/medicina62071372 (PMC13414022; doi:10.3390/medicina62071372)
Supplement: Supplementary file 1 [file medicina-62-01372-s001.zip]

Archive with 2 entries (2 files):
- Supplementary File S1. ROB.pdf
- Supplementary File S2. PRISMA.pdf
